# Supplementary material for: Expression profiling of genes regulated by sphingosine kinase1 signaling in a murine model of hyperoxia induced neonatal bronchopulmonary dysplasia
Source: BMC Genomics. 2017 Aug 29;18:664. doi: 10.1186/s12864-017-4048-0 (PMC5576338; doi:10.1186/s12864-017-4048-0)
Supplement: Supplementary file 2 — Top fifty enriched pathways are listed here by cluster. The process of clustering is explained in the materials and methods. (XLSX 20 kb) [file 12864_2017_4048_MOESM2_ESM.xlsx]

## Sheet: Pathway Maps
			Enrichment analysis report
			Enrichment by Pathway Maps					2-way anova_metacore_FDR (WT.SK:RA.HO)
Notes	Name	Cluster	#	Maps	Total	pValue	Min FDR	p-value	FDR	In Data	Network Objects from Active Data
Metaphase checkpoint		1	2	Cell cycle_The metaphase checkpoint	36	2.32571e-15	9.73311e-13	2.32571e-15	9.73311e-13	20	INCENP, SPBC25, Rod, Aurora-B, HEC, Survivin, CENP-E, Nek2A, BUB1, CENP-A, SPBC24, Aurora-A, PLK1, CDCA1, CDC20, CENP-F, Zwilch, CENP-H, AF15q14, BUBR1
		2	14	Immune response_B cell antigen receptor (BCR) pathway	110	1.63228e-05	0.000880277	1.63228e-05	0.000880277	20	Cyclin D2, HPK1(MAP4K1), STIM1, CD79 complex, RelA (p65 NF-kB subunit), Rb protein, Calcineurin A (catalytic), NF-kB, CD79A, c-Fos, CalDAG-GEFIII, FKHR, Fibronectin, CD19, IKK-beta, MEK6(MAP2K6), CD79B, VAV-2, BLNK, CARD11
			24	B cell signaling in hematological malignancies	80	0.000128414	0.00421358	0.000128414	0.00421358	15	Cyclin D2, Ubiquitin, CD27(TNFRSF7), I-kB, CD22, CD79 complex, NF-kB, CD79A, CD20, Bcl-6, CD19, IKK-beta, CD79B, BAFF(TNFSF13B), CARD11
G1/S/G2??	3a	3	21	Cell cycle_Role of SCF complex in cell cycle regulation	29	4.98892e-05	0.00198844	4.98892e-05	0.00198844	9	Ubiquitin, Chk1, Wee1, Cdt1, Emi1, Cyclin E, PLK1, E2F1, CDK1 (p34)
	3a		4	DNA damage_ATM / ATR regulation of G2 / M checkpoint	26	1.15268e-09	2.41198e-07	1.15268e-09	2.41198e-07	13	Ubiquitin, GADD45 alpha, Cyclin A, Chk1, Brca1, Wee1, Cyclin B, CDC25C, FANCD2, Claspin, ATM, CDC25B, CDK1 (p34)
	3a		46	Cell cycle_Role of 14-3-3 proteins in cell cycle regulation	22	0.00197753	0.0359825	0.00197753	0.0359825	6	Chk1, Wee1, CDC25C, ATM, CDC25B, CDK1 (p34)
	3a		12	Cell cycle_Transition and termination of DNA replication	28	4.8848e-07	3.40715e-05	4.8848e-07	3.40715e-05	11	TOP2 alpha, Ubiquitin, PCNA, RFC1, Cyclin A, Brca1, MCM2, TOP2, POLD cat (p125), DNA ligase I, CDK1 (p34)
	3a		20	Cell cycle_Sister chromatid cohesion	22	3.62195e-05	0.00151579	3.62195e-05	0.00151579	8	PCNA, SMC3, Cyclin B, Separase, SMC1, Rad21, Histone H1, CDK1 (p34)
	3b		23	Cell cycle_Role of Nek in cell cycle regulation	32	0.00011767	0.00421358	0.00011767	0.00421358	9	Tubulin beta, HEC, Nek2A, Cyclin B1, TPX2, IRS-1, Aurora-A, Histone H1, CDK1 (p34)
	3b		10	Cell cycle_Initiation of mitosis	26	1.97586e-07	1.65379e-05	1.97586e-07	1.65379e-05	11	Lamin B, KNSL1, Wee1, Cyclin B2, CDC25C, Cyclin B1, PLK1, CDC25B, FOXM1, Histone H1, CDK1 (p34)
	3b		27	Reproduction_Progesterone-mediated oocyte maturation	40	0.000146582	0.00454403	0.000146582	0.00454403	10	CPEB1, CDC25C, BUB1, Cyclin B1, Aurora-A, PLK1, Adenylate cyclase, CDC20, CDC25B, CDK1 (p34)
	3b		1	Cell cycle_Chromosome condensation in prometaphase	21	1.67351e-17	1.40073e-14	1.67351e-17	1.40073e-14	17	INCENP, CAP-H/H2, Condensin, CAP-C, Cyclin A, CNAP1, CAP-D2/D3, Aurora-B, Cyclin B, TOP2, BRRN1, CAP-G, CAP-G/G2, Aurora-A, CAP-E, Histone H1, CDK1 (p34)
	3b		11	Cell cycle_Spindle assembly and chromosome separation	33	3.9545e-07	3.00902e-05	3.9545e-07	3.00902e-05	12	Ubiquitin, KNSL1, Aurora-B, HEC, Kid, Cyclin B, Separase, Nek2A, TPX2, Aurora-A, CDC20, CDK1 (p34)
	3b		3	Cell cycle_Role of APC in cell cycle regulation	32	1.32283e-11	3.6907e-09	1.32283e-11	3.6907e-09	16	CDC18L (CDC6), Tome-1, Cyclin A, CDC14a, Aurora-B, Kid, Cyclin B, Nek2A, BUB1, Geminin, Emi1, Aurora-A, PLK1, CDC20, CDK1 (p34), BUBR1
		4	29	Immune response_Lectin induced complement pathway	50	0.000235885	0.00680813	0.000235885	0.00680813	11	C7, C4a, MCP, iC3b, C3dg, C3a, C3, C3b, C4, C3c, C4b
			32	Immune response_Classical complement pathway	53	0.000404591	0.0103774	0.000404591	0.0103774	11	C7, C4a, MCP, iC3b, C3dg, C3a, C3, C3b, C4, C3c, C4b
		5	33	Neurophysiological process_Receptor-mediated axon growth repulsion	45	0.000413715	0.0103774	0.000413715	0.0103774	10	Ephrin-A receptors, Tau (MAPT), LIMK2, RHO6, Plexin B1, Plexin A2, Semaphorin 3A, Ephrin-A receptor 2, Neuropilin-1, VAV-2
			22	NETosis in SLE	31	8.95561e-05	0.0034072	8.95561e-05	0.0034072	9	PKC, IL-18, HMGB1, Histone H2, Histone H2A, Histone H1.2, Histone H4, LL37, Histone H1
			39	Methionine metabolism	34	0.00104393	0.0224043	0.00104393	0.0224043	8	DNMT1, SAHH3, DNMT3A, MARS, CBS, FMT, CTH, MAT2A
		6	31	Development_Beta adrenergic receptors in brown adipocyte differentiation	37	0.000392268	0.0103774	0.000392268	0.0103774	9	EGR2 (Krox20), Beta-2 adrenergic receptor, LIPS, FASN, PPAR-gamma, Adenylate cyclase, MEK6(MAP2K6), LPL, C/EBPdelta
			41	Development_Insulin, IGF-1 and TNF-alpha in brown adipocyte differentiation	52	0.00137334	0.0280363	0.00137334	0.0280363	10	IGF-1 receptor, Beta-2 adrenergic receptor, LIPS, FKHR, IGF-1, FASN, IRS-1, GATA-2, PPAR-gamma, C/EBPdelta
			44	Development_WNT signaling pathway. Part 2	53	0.00159864	0.0304104	0.00159864	0.0304104	10	Bcl-9, Survivin, Vimentin, Tcf(Lef), NRSF, Dsh, WNT, SLUG, APC protein, Frizzled
			9	Colorectal cancer (general schema)	30	1.15022e-07	1.06971e-05	1.15022e-07	1.06971e-05	12	IGF-1 receptor, DLL1, alpha-V/beta-6 integrin, gp130, WNT5A, FZD2, SHH, PTCH1, IGF-1, WNT, Ephrin-B receptors, Frizzled
		7	18	Transcription_Role of heterochromatin protein 1 (HP1) family in transcriptional silencing	40	2.60979e-05	0.00121355	2.60979e-05	0.00121355	11	Mi-2, DNMT1, Rb protein, DNMT3A, HDAC5, Cyclin A2, Cyclin E, E2F1, Histone H4, CDK1 (p34), Mi-2 alpha
			40	Cell cycle_Nucleocytoplasmic transport of CDK/Cyclins	14	0.00125252	0.026209	0.00125252	0.026209	5	Cyclin A, Cyclin B1, Cyclin E, Cyclin D, CDK1 (p34)
			17	Cell cycle_Regulation of G1/S transition (part 2)	26	1.84881e-05	0.000910268	1.84881e-05	0.000910268	9	Cyclin D2, Cyclin A, RelA (p65 NF-kB subunit), Rb protein, c-Fos, p107, Cyclin E, E2F1, Cyclin D
			6	Cell cycle_Cell cycle (generic schema)	21	1.20933e-08	1.68702e-06	1.20933e-08	1.68702e-06	11	Cyclin A, Rb protein, Cyclin B, CDC25C, p107, Cyclin E, E2F1, E2F3, CDC25B, Cyclin D, CDK1 (p34)
			45	Immune response_IL-4-induced regulators of cell growth, survival, differentiation and metabolism	63	0.00183561	0.0341424	0.00183561	0.0341424	11	MCM6, EGR2 (Krox20), Cyclin A, MCM5, FKHR, Bcl-6, MCM4, Cyclin E, PPAR-gamma, LPL, Cyclin D
			7	Cell cycle_Start of DNA replication in early S phase	32	2.69785e-08	3.22585e-06	2.69785e-08	3.22585e-06	13	CDC18L (CDC6), ASK (Dbf4), MCM4/6/7 complex, MCM2, MCM5, Cdt1, Geminin, MCM4, Cyclin E, E2F1, MCM10, Histone H1, CDC45L
		8	26	Development_Hedgehog signaling	47	0.000130888	0.00421358	0.000130888	0.00421358	11	Ubiquitin, CDON, HIP, GLI-3R, SHH, GLI-1, GLI-3, HSP90, PTCH1, Cyclin B1, GLI-2
			42	Development_Hedgehog and PTH signaling pathways in bone and cartilage development	36	0.00155502	0.0304104	0.00155502	0.0304104	8	COL1A1, Cyclin A, SHH, GLI-1, c-Fos, PLC-beta, PTCH1, GLI-2
			5	DNA damage_ATM/ATR regulation of G1/S checkpoint	32	2.40577e-09	4.02725e-07	2.40577e-09	4.02725e-07	14	Ubiquitin, PCNA, GADD45 alpha, I-kB, Cyclin A, Chk1, Brca1, NF-kB, SMC1, FANCD2, Cyclin E, Claspin, ATM, Cyclin D
			34	DNA damage_Brca1 as a transcription regulator	30	0.000421544	0.0103774	0.000421544	0.0103774	8	PCNA, IGF-1 receptor, GADD45 alpha, Rb protein, Brca1, Cyclin B1, E2F1, ATM
			49	DNA damage_Role of Brca1 and Brca2 in DNA repair	30	0.00225659	0.0385463	0.00225659	0.0385463	7	PCNA, Histone H2AX, Brca1, BRIP1, Brca2, FANCD2, ATM
			15	Apoptosis and survival_DNA-damage-induced apoptosis	15	1.64495e-05	0.000880277	1.64495e-05	0.000880277	7	Histone H2AX, Chk1, Brca1, FANCD2, E2F1, ATM, DNA-PK
			43	DNA damage_DNA-damage-induced responses	9	0.00156429	0.0304104	0.00156429	0.0304104	4	Chk1, Brca1, ATM, DNA-PK
		9	38	Rheumatoid arthritis (general schema)	50	0.000999915	0.0220244	0.000999915	0.0220244	10	HLA-DRB1, TGF-beta, MHC class II, 70Z-PEP, IL-18, MHC class II beta chain, Stromelysin-1, TCR alpha/beta, CD2, BAFF(TNFSF13B)
			30	Immune response_NFAT in immune response	51	0.000283825	0.00791872	0.000283825	0.00791872	11	I-kB, MHC class II, CD79 complex, Calcineurin A (catalytic), Lck, NF-kB, TCR alpha/beta, ITK, IKK-beta, NF-AT, BLNK
			36	Immune response_NF-AT signaling and leukocyte interactions	47	0.000598646	0.0139185	0.000598646	0.0139185	10	COX-2 (PTGS2), MHC class II, CD79 complex, Calcineurin A (catalytic), Lck, NF-kB, Eotaxin, TCR alpha/beta, ITK, NF-AT
			25	Immune response_Role of DPP4 (CD26) in immune regulation	47	0.000130888	0.00421358	0.000130888	0.00421358	11	CCL5, Ubiquitin, I-kB, MHC class II, Lck, NF-kB, CUX1, Caveolin-1, IGF-2 receptor, TCR alpha/beta, CARD11
			19	Immune response_T cell receptor signaling pathway	55	2.90044e-05	0.00127772	2.90044e-05	0.00127772	13	CD8 alpha, Ubiquitin, I-kB, MHC class II, NF-AT4(NFATC3), Calcineurin A (catalytic), Lck, NF-kB, c-Fos, TCR alpha/beta, ITK, IKK-beta, CARD11
			35	SLE genetic marker-specific pathways in T cells	101	0.000579371	0.0138552	0.000579371	0.0138552	16	Ubiquitin, I-kB, HLA-DRB1, DNMT1, MHC class II, NF-AT4(NFATC3), Calcineurin A (catalytic), Lck, 70Z-PEP, NF-kB, TCR beta subunit, CalDAG-GEFIII, MHC class II beta chain, STAT4, TCR alpha/beta, IKK-beta
		10	13	Glucocorticoid-induced elevation of intraocular pressure as glaucoma risk factor	62	1.0015e-06	6.44813e-05	1.0015e-06	6.44813e-05	16	COX-2 (PTGS2), ITGB1, Laminin 5, WNT5A, ROR2, LAMB3, Collagen IV, PLAT (TPA), Fibronectin, Stromelysin-1, Filamin B (TABP), PAI1, SERPINA3 (ACT), LAMA1, WNT2, Laminin 1
			8	Cell adhesion_ECM remodeling	53	9.30401e-08	9.73432e-06	9.30401e-08	9.73432e-06	16	IGF-1 receptor, Laminin 5, Stromelysin-2, Collagen IV, IGF-1, PLAT (TPA), Fibronectin, Nidogen, Stromelysin-1, LAMA4, PAI1, IGF-2, MMP-14, Laminin 1, Versican, Collagen III
		11	16	IGF family signaling in colorectal cancer	60	1.68273e-05	0.000880277	1.68273e-05	0.000880277	14	COX-2 (PTGS2), IGF-1 receptor, I-kB, RelA (p65 NF-kB subunit), NF-kB, c-Fos, IGF-2 receptor, CDC25C, IGF-1, IRS-1, E2F1, IGF-2, IBP, MAT2A
			37	Development_PDGF signaling via STATs and NF-kB	32	0.0006768	0.0153103	0.0006768	0.0153103	8	I-kB, RelA (p65 NF-kB subunit), NF-kB, PDGF-R-alpha, c-Fos, PDGF receptor, PKR, NF-kB p65/p65
			50	Development_TGF-beta-dependent induction of EMT via MAPK	47	0.0024349	0.0407603	0.0024349	0.0407603	9	TGF-beta 2, ITGB1, TGF-beta, c-Fos, Fibronectin, Vimentin, alpha-V/beta-1 integrin, PAI1, MEK6(MAP2K6)
			48	Development_Regulation of epithelial-to-mesenchymal transition (EMT)	64	0.0020927	0.0364914	0.0020927	0.0364914	11	TGF-beta 2, Tropomyosin-1, RelA (p65 NF-kB subunit), PDGF-R-alpha, Fibronectin, Vimentin, WNT, SLUG, PAI1, ZO-1, Frizzled
			28	Stimulation of TGF-beta signaling in lung cancer	48	0.000160229	0.0047897	0.000160229	0.0047897	11	COX-2 (PTGS2), TGF-beta 2, I-kB, ITGB1, TGF-beta, Tropomyosin-1, RelA (p65 NF-kB subunit), Fibronectin, Vimentin, SLUG, PAI1
			47	Development_TGF-beta-dependent induction of EMT via RhoA, PI3K and ILK.	46	0.00208328	0.0364914	0.00208328	0.0364914	9	TGF-beta 2, I-kB, Tropomyosin-1, RelA (p65 NF-kB subunit), LIMK2, Fibronectin, Vimentin, SLUG, ZO-1

## Sheet: Info
Info
General
Date	2017-02-28
Server	portal.genego.com
Version	6.29.68613
Name	Zarema
Login	zarbieva
Workflow Settings
Type	Enrichment
Signals	both
Distribution	intersection
Sorting method	statistically significant
Active Data
Name	Type	Size		Threshold	0
2-way anova_metacore_FDR (WT.SK:RA.HO)	General	1603		P-value	1
