# Supplementary material for: Expression profiling of genes regulated by sphingosine kinase1 signaling in a murine model of hyperoxia induced neonatal bronchopulmonary dysplasia
Source: BMC Genomics. 2017 Aug 29;18:664. doi: 10.1186/s12864-017-4048-0 (PMC5576338; doi:10.1186/s12864-017-4048-0)
Supplement: Supplementary file 3 — Comparison of the 10 most highly differentiated genes between WT HO and Sphk1 −/− HO groups. (XLSX 10 kb) [file 12864_2017_4048_MOESM3_ESM.xlsx]

## Sheet: Sheet1
Transcript ID	Gene Symbol	RefSeq	stepup(p-value(WT-HO vs. WT-RA))	Fold-Change	Fold-Change(WT-HO vs. WT-RA)
17278328	Serpina3n	NM_009252	0.00569411	75.0223	WT-HO up vs WT-RA
17408897	Chi3l3	NM_009892	0.0334524	26.0615	WT-HO up vs WT-RA
17229059	Fmo3	NM_008030	0.00061333	24.6012	WT-HO up vs WT-RA
17364111	Ch25h	ENSMUST00000050562	0.00116271	24.0936	WT-HO up vs WT-RA
17356427	Ccdc85b	NM_198616	0.00398118	18.4458	WT-HO up vs WT-RA
17434555	Abcb1b	NM_011075	0.00359329	17.5687	WT-HO up vs WT-RA
17218060	Ptgs2	NM_011198	0.00198188	15.997	WT-HO up vs WT-RA
17230111	Ifi205	NM_172648	0.00237846	14.5906	WT-HO up vs WT-RA
17364176	Ankrd1	NM_013468	0.00198188	14.5007	WT-HO up vs WT-RA
17514515	Mmp3	NM_010809	0.00315454	14.3956	WT-HO up vs WT-RA
17403919	Depdc1a	NM_001172092	0.000577712	-13.605	WT-HO down vs WT-RA
17502789	Gypa	NM_010369	0.00767752	-14.1929	WT-HO down vs WT-RA
17426808	Frem1	NM_177863	0.0114172	-14.6481	WT-HO down vs WT-RA
17325347	Stfa1	NM_001082543	0.00267638	-15.0611	WT-HO down vs WT-RA
17291057	Hist1h2ag	NM_178186	0.00430808	-15.0619	WT-HO down vs WT-RA
17497334	Mki67	NM_001081117	6.78864e-05	-16.0473	WT-HO down vs WT-RA
17372725	Aplnr	NM_011784	0.00124519	-18.485	WT-HO down vs WT-RA
17350856	Slc27a6	NM_001081072	0.0202733	-20.4234	WT-HO down vs WT-RA
17285867	Hist1h2ab	NM_175660	0.000436524	-21.2441	WT-HO down vs WT-RA
17520034	Prss35	NM_178738	0.00948736	-23.0787	WT-HO down vs WT-RA
