# Supplementary material for: Expression profiling of genes regulated by sphingosine kinase1 signaling in a murine model of hyperoxia induced neonatal bronchopulmonary dysplasia
Source: BMC Genomics. 2017 Aug 29;18:664. doi: 10.1186/s12864-017-4048-0 (PMC5576338; doi:10.1186/s12864-017-4048-0)
Supplement: Supplementary file 4 — Comparison of the 10 most highly differentially expressed genes between WT RA and Sphk1 −/− RA groups. (XLSX 9 kb) [file 12864_2017_4048_MOESM4_ESM.xlsx]

## Sheet: Sheet1
Transcript ID	Gene Symbol	RefSeq	stepup(p-value)	Fold-Change	Fold-Change
17408897	Chi3l3	NM_009892	0.0498046	21.208	WT-HO up vs SK-HO
17229059	Fmo3	NM_008030	0.00172796	18.8837	WT-HO up vs SK-HO
17467062	Inmt	ENSMUST00000003569	0.00471289	11.4269	WT-HO up vs SK-HO
17514515	Mmp3	NM_010809	0.00669402	10.2328	WT-HO up vs SK-HO
17449406	Sult1d1	NM_016771	0.00308529	9.99808	WT-HO up vs SK-HO
17278321	Serpina3m	NM_009253	0.0111533	9.20034	WT-HO up vs SK-HO
17546774	Erdr1	NM_133362	0.00575855	9.17625	WT-HO up vs SK-HO
17293006	Cxcl14	NM_019568	0.00592328	8.87046	WT-HO up vs SK-HO
17329759	Apod	NM_007470	0.00156631	7.72429	WT-HO up vs SK-HO
17475360	Cyp2b10	ENSMUST00000072438	0.00133319	7.31655	WT-HO up vs SK-HO
17354513	Fbn2	NM_010181	0.00171284	-7.1558	WT-HO down vs SK-HO
17389161	Ano3	ENSMUST00000099623	0.00174532	-7.76702	WT-HO down vs SK-HO
17350856	Slc27a6	NM_001081072	0.0816931	-7.85618	WT-HO down vs SK-HO
17426808	Frem1	NM_177863	0.034469	-7.85621	WT-HO down vs SK-HO
17404337	Cpa3	NM_007753	0.00174532	-9.8846	WT-HO down vs SK-HO
17439388	Fras1	NM_175473	0.00174532	-11.8561	WT-HO down vs SK-HO
17325324	Stfa2l1	NM_173869	0.0163115	-20.2797	WT-HO down vs SK-HO
17289009	Hapln1	NM_013500	0.00351141	-22.7254	WT-HO down vs SK-HO
17330183	Stfa3	NM_025288	0.00448934	-26.3338	WT-HO down vs SK-HO
17325347	Stfa1	NM_001082543	0.00216977	-28.4886	WT-HO down vs SK-HO
