# Supplementary material for: Expression profiling of genes regulated by sphingosine kinase1 signaling in a murine model of hyperoxia induced neonatal bronchopulmonary dysplasia
Source: BMC Genomics. 2017 Aug 29;18:664. doi: 10.1186/s12864-017-4048-0 (PMC5576338; doi:10.1186/s12864-017-4048-0)
Supplement: Supplementary file 5 — Comparison of 10 most highly differentially expressed genes between Sphk1 −/− RA and Sphk1 −/− HO groups. (XLSX 31 kb) [file 12864_2017_4048_MOESM5_ESM.xlsx]

## Sheet: Sheet1
Transcript ID	Gene Symbol	RefSeq	stepup(p-value)	Fold-Change(SK-RA vs. WT-RA)	Fold-Change(SK-RA vs. WT-RA)
17362922	Ms4a1	AK017903	0.0429186	3.913	SK-RA up vs WT-RA
17368476	Adamtsl2	AK156991	0.0407238	3.83182	SK-RA up vs WT-RA
17313858	Mirlet7c-2	NR_029729	0.0417512	3.62413	SK-RA up vs WT-RA
17459423	Igk	AM745100	0.038762	3.13612	SK-RA up vs WT-RA
17246310	Dgka	AK008063	0.00570161	2.22632	SK-RA up vs WT-RA
17336175	Kank3	AK132011	0.0436048	2.19117	SK-RA up vs WT-RA
17351726	Mbd1	AK004624	0.0407238	2.17201	SK-RA up vs WT-RA
17509976	Slc25a42	AK013820	0.0223572	2.1028	SK-RA up vs WT-RA
17400650	Itga10	NM_001081053	0.0332796	2.04725	SK-RA up vs WT-RA
17257197	Mapt	AK038797	0.0443637	2.00543	SK-RA up vs WT-RA
17528586	Ccnb2	AK013312	0.0182785	-3.0668	SK-RA down vs WT-RA
17377793	Tpx2	AK011311	0.0223572	-3.07174	SK-RA down vs WT-RA
17268909	Top2a	AK033321	0.0273795	-3.0883	SK-RA down vs WT-RA
17523494	Kif15	AK050821	0.0332796	-3.17223	SK-RA down vs WT-RA
17229433	Nuf2	AK010351	0.0337049	-3.32612	SK-RA down vs WT-RA
17497334	Mki67	AK052772	0.00570161	-3.33102	SK-RA down vs WT-RA
17285819	Hist1h2af	BC125011	0.00570161	-3.46513	SK-RA down vs WT-RA
17267454	Prr11	BC023918	0.00570161	-3.56834	SK-RA down vs WT-RA
17402797	Cenpe	AK133445	0.00570161	-3.85168	SK-RA down vs WT-RA
17285867	Hist1h2ab	BC117110	0.0332796	-4.32589	SK-RA down vs WT-RA
