# Supplementary material for: Expression profiling of genes regulated by sphingosine kinase1 signaling in a murine model of hyperoxia induced neonatal bronchopulmonary dysplasia
Source: BMC Genomics. 2017 Aug 29;18:664. doi: 10.1186/s12864-017-4048-0 (PMC5576338; doi:10.1186/s12864-017-4048-0)
Supplement: Supplementary file 6 — Comparison of 10 most highly differentiated genes between WT RA and WT HO groups. (XLSX 9 kb) [file 12864_2017_4048_MOESM6_ESM.xlsx]

## Sheet: Sheet1
Transcript ID	Gene Symbol	RefSeq	stepup(p-value)	Fold-Change	Fold-Change(SK-HO vs. SK-RA)
17491193	Saa3	BC055885	0.017708	30.7164	SK-HO up vs SK-RA
17543396	Eda2r	AK029268	0.00256186	10.4142	SK-HO up vs SK-RA
17389161	Ano3	AK045930	0.00336156	7.53828	SK-HO up vs SK-RA
17335467	Cdkn1a	AK007630	0.00369749	6.2641	SK-HO up vs SK-RA
17532593	mt-Tf	ENSMUST00000082387	0.00497056	6.19519	SK-HO up vs SK-RA
17285438	Inhba	AK134991	0.00501546	6.17227	SK-HO up vs SK-RA
17405082	Slc7a11	AK037490	0.0471041	5.79839	SK-HO up vs SK-RA
17401710	Psrc1	AK011197	0.00178189	5.75389	SK-HO up vs SK-RA
17546797	Uty	AK043154	0.522865	5.68819	SK-HO up vs SK-RA
17254041	Ccl2	AK132590	0.181475	5.58003	SK-HO up vs SK-RA
17506808	Trim67	AK051455	0.00900328	-5.21497	SK-HO down vs SK-RA
17249863	Gria1	AK013839	0.00489021	-5.47069	SK-HO down vs SK-RA
17372725	Aplnr	AK050848	0.0108838	-7.20795	SK-HO down vs SK-RA
17287148	Ecm2	BC038144	0.0207509	-7.31058	SK-HO down vs SK-RA
17317533	Adcy8	AK138244	0.0161033	-7.5415	SK-HO down vs SK-RA
17335726	Glp1r	AJ001692	0.00864332	-7.77393	SK-HO down vs SK-RA
17240729	Fam162b	BC147085	0.00325555	-7.82671	SK-HO down vs SK-RA
17305520	Ear1	AY316149	0.0278603	-8.73715	SK-HO down vs SK-RA
17467062	Inmt	AK002281	0.0182304	-9.21747	SK-HO down vs SK-RA
17279980	Vsnl1	AK005091	0.0445393	-12.0623	SK-HO down vs SK-RA
